# Supplementary material for: Accurate, rapid and high-throughput detection of strain-specific polymorphisms in Bacillus anthracis and Yersinia pestis by next-generation sequencing
Source: Investig Genet. 2010 Sep 1;1:5. doi: 10.1186/2041-2223-1-5 (PMC2988479; doi:10.1186/2041-2223-1-5)
Supplement: Additional file 1 — B. anthracis SNPs. A table in Microsoft Excel format of B. anthracis SNPs identified in this study by SOLiD™ system sequencing. [file 2041-2223-1-5-S1.XLS]

## Sheet: Bacillus anthracis SNPs
chromosome SNPs
Coordinate on GenBank NC_007530	Ames ancestor Reference	A2012_chr1	A0032_chr1	A0324_chr1	A0377_chr1	Private	Classification	ORF	Mutation	Validation result			private ambiguity
1854	C	.	.	.	T	yes	non-coding			yes			private SNP
4429	G	.	.	.	C	yes	non-synonymous	GBAA_0004	V338L	yes			shared ambiguity
9114	G	.	.	A	.	yes	non-coding			yes			shared SNP
15393	T	.	A	.	.	yes	non-coding			yes
17294	T	.	C	C	C		non-synonymous	GBAA_0009	F84L			Validated private SNPS are in bold, green text
40930	C	.	.	.	T	yes	non-synonymous	GBAA_0034	V60I	yes		Dots in columns C-F indicates same as reference allele
48627	T	.	C	C	C		non-synonymous	GBAA_0043	F176S
59062	A	.	.	.	G	yes	non-synonymous	GBAA_0054	N36D	yes
93736	C	.	T	T	T		synonymous
97988	A	.	G	G	G		synonymous
100129	G	.	.	A	.	yes	non-synonymous	GBAA_0089	D91N	yes
143279	T	.	.	C	.	yes	non-coding			yes
160150	C	.	.	.	T	yes	synonymous			yes
163027	A	.	G	G	G		non-coding
172756	C	.	T	.	.	yes	non-coding			yes
182106	C	.	T	T	T		non-synonymous	GBAA_0180	L260F
194935	A	.	T	T	T		non-coding
200731	C	.	T	T	T		non-synonymous	GBAA_0200	G2D
222951	A	.	.	.	G	yes	non-coding			yes
223524	C	.	.	.	T	yes	non-synonymous	GBAA_0234	Q191*	yes
226260	A	.	.	R	.	yes	n/a
226342	T	.	Y	Y	Y		n/a
237471	T	.	.	.	G	yes	synonymous			yes
243867	C	.	T	T	T		non-synonymous	GBAA_0255	A657V
266692	G	.	.	.	A	yes	non-coding			yes
272052	A	.	G	.	.	yes	non-synonymous	GBAA_0273	L204P	yes
273640	A	.	R	.	.	yes	n/a
323707	T	.	C	C	C		non-synonymous	GBAA_0315	T106A
337241	T	.	C	C	C		non-synonymous	GBAA_0329	K308E
359536	G	.	A	A	A		non-synonymous	GBAA_0348	C49Y
362375	C	.	.	.	T	yes	non-synonymous	GBAA_0351	V237I	yes
364303	A	.	T	.	.	yes	synonymous			yes
364527	T	.	.	G	G		non-coding
384004	G	.	A	A	A		non-coding
387637	G	.	A	A	A		non-synonymous	GBAA_0373	V35I
404435	G	.	C	C	C		non-coding
416128	A	.	R	R	R		n/a
416341	G	R	.	.	.	yes	n/a
422826	G	.	A	A	A		synonymous
433277	G	.	T	T	T		non-coding
438835	G	.	K	K	T		n/a
441647	G	.	C	C	C		non-synonymous	GBAA_0421	P112R
451584	C	.	T	T	T		non-coding
459029	G	.	.	.	A	yes	non-coding
477179	A	.	T	T	T		non-synonymous	GBAA_0479	K183N
511944	C	.	T	.	.	yes	synonymous			yes
515111	G	.	A	A	A		synonymous
516630	A	.	.	.	G	yes	non-synonymous	GBAA_0524	I56V
519184	C	.	T	.	.	yes	non-synonymous	GBAA_0528	P389L	yes
519537	C	.	T	T	T		non-synonymous	GBAA_0528	P507S
537457	T	.	.	.	C	yes	non-coding
551400	T	.	C	C	C		synonymous
554921	A	.	.	G	.	yes	synonymous			yes
571123	C	.	T	T	T		non-coding
580182	T	.	C	C	C		non-synonymous	GBAA_0572	Y297H
595491	T	.	C	C	C		non-synonymous	GBAA_0585	R157G
606452	C	.	.	A	.	yes	non-synonymous	GBAA_0593	P251T	yes
627069	T	.	.	.	C	yes	non-coding
635853	C	.	.	T	.	yes	synonymous			yes
642455	C	.	.	.	T	yes	non-synonymous	GBAA_0628	H7Y
644625	T	.	C	C	C		non-synonymous	GBAA_0629	D315G
649231	A	.	.	C	.	yes	non-synonymous	GBAA_0632	Q308P	yes
654706	C	.	.	T	.	yes	non-synonymous	GBAA_0637	R51C	yes
657867	A	.	.	.	G	yes	non-synonymous	GBAA_0639	I207V
658847	G	.	.	.	T	yes	non-coding
674870	C	.	.	.	T	yes	non-synonymous	GBAA_0657	V101I
681766	T	.	A	.	.	yes	non-coding			yes
692623	T	.	.	C	.	yes	synonymous			yes
692932	C	.	T	T	T		synonymous
695111	T	.	.	A	.	yes	non-coding			yes
702761	G	.	C	C	C		non-synonymous	GBAA_0684	A125G
718609	C	.	.	T	.	yes	synonymous
719485	G	.	A	A	A		non-synonymous	GBAA_0700	A54V
720360	T	.	.	.	A	yes	non-synonymous	GBAA_0702	I613F
728203	T	.	.	.	G	yes	non-synonymous	GBAA_0709	F244L
732173	A	.	T	T	T		non-coding
738870	A	.	.	T	.	yes	non-synonymous	GBAA_0719	L658*
765499	A	.	C	C	C		synonymous
778110	G	.	T	T	T		non-coding
789298	G	.	A	A	A		synonymous
791840	G	.	C	C	C		synonymous
802560	A	.	T	T	T		synonymous
807975	A	.	G	G	G		non-synonymous	GBAA_0791	I20V
812271	T	.	.	C	.	yes	non-synonymous	GBAA_0796	T143A
821008	G	.	A	A	A		synonymous
827256	A	.	.	.	G	yes	non-synonymous	GBAA_0815	H159R
838266	G	.	.	.	A	yes	synonymous
850519	T	.	C	C	C		non-synonymous	GBAA_0843	N570D
857105	G	.	.	.	R	yes	n/a
867050	A	.	C	C	C		non-synonymous	GBAA_0860	Y449D
878178	C	.	.	.	T	yes	synonymous
883453	C	.	.	.	T	yes	non-synonymous	GBAA_0875	R214C
884548	C	.	.	.	T	yes	non-coding
896370	T	.	C	.	.	yes	non-coding			yes
910718	A	.	.	G	.	yes	non-coding
947760	T	.	C	C	C		synonymous
952439	C	.	.	.	T	yes	synonymous
954123	T	.	C	.	.	yes	non-synonymous	GBAA_0947	Q28R	yes
965285	A	.	.	.	G	yes	synonymous
970822	A	.	.	.	G	yes	non-coding
992328	T	.	.	.	C	yes	non-coding
992966	T	.	C	.	.	yes	non-coding			yes
998634	G	.	.	.	A	yes	non-synonymous	GBAA_1008	W332*
1014487	G	.	A	A	A		non-coding
1016668	T	.	C	C	C		non-synonymous	GBAA_1026	I387T
1044856	T	.	.	A	.	yes	non-synonymous	GBAA_1063	Y43N
1050290	G	.	A	A	A		non-synonymous	GBAA_1069	V472I
1053009	G	.	.	.	A	yes	non-synonymous	GBAA_1071	A259T
1065719	T	.	.	.	G	yes	non-synonymous	GBAA_1081	F746V
1074185	T	.	C	C	C		non-synonymous	GBAA_1093	L71P
1080890	G	.	.	.	A	yes	non-synonymous	GBAA_1094	E1853K
1082792	T	.	C	C	C		non-synonymous	GBAA_1096	I85T
1086203	C	.	T	T	T		non-synonymous	GBAA_1107	G15D
1089080	T	.	C	C	C		non-synonymous	GBAA_1111	V310A
1094392	T	.	.	.	C	yes	non-synonymous	GBAA_1118	T106A
1101562	T	.	C	C	C		non-synonymous	GBAA_1126	L265P
1105629	G	.	.	.	A	yes	non-synonymous	GBAA_1131	R318H
1120096	C	.	T	T	T		non-synonymous	GBAA_1145	S88N
1125455	G	.	A	A	A		synonymous
1131906	T	.	C	C	C		non-coding
1134120	C	.	.	T	T		non-synonymous	GBAA_1163	T75I
1141774	C	.	.	.	T	yes	non-coding
1142308	G	.	A	A	A		synonymous
1145595	C	.	.	T	.	yes	non-synonymous	GBAA_1180	T233M
1146622	T	.	C	C	C		non-synonymous	GBAA_1182	V12A
1157481	T	.	.	.	C	yes	non-synonymous	GBAA_1194	M85T
1181950	A	.	G	G	G		non-synonymous	GBAA_1221	S150P
1182997	C	.	Y	Y	Y		n/a
1191551	G	.	.	S	S		n/a
1200881	C	.	T	T	T		synonymous
1210506	C	.	.	T	.	yes	non-synonymous	GBAA_1256	P139L
1219165	C	.	.	.	T	yes	non-synonymous	GBAA_1266	E22K
1223198	C	.	T	T	T		non-coding
1224912	T	.	C	C	C		synonymous
1234891	G	.	A	.	.	yes	non-synonymous	GBAA_1286	A9T
1252476	T	.	C	C	C		synonymous
1254326	T	.	C	C	C		non-synonymous	GBAA_1306	I36V
1287405	G	.	R	R	.		n/a
1296700	G	.	.	.	A	yes	non-coding
1303210	G	.	A	A	A		synonymous
1303964	A	.	.	.	G	yes	non-synonymous	GBAA_1368	K43E
1313016	T	.	C	.	.	yes	non-coding
1327564	C	.	.	.	T	yes	non-synonymous	GBAA_1398	P30S
1345521	G	.	A	.	.	yes	non-synonymous	GBAA_1421	R85K
1352945	G	.	A	A	A		synonymous
1402404	T	.	.	C	.	yes	synonymous
1411015	A	.	G	G	G		non-synonymous	GBAA_1490	R145G
1423420	A	.	G	G	G		synonymous
1427847	G	.	C	C	C		non-synonymous	GBAA_1507	R149P
1431962	A	.	G	G	G		synonymous
1447090	G	.	.	.	A	yes	non-coding
1448006	G	.	.	A	.	yes	synonymous
1448642	T	.	G	G	G		non-synonymous	GBAA_1533	S64A
1449693	T	.	C	C	C		synonymous
1451348	G	.	.	.	A	yes	synonymous
1465199	A	.	G	G	G		non-coding
1468522	T	.	.	.	C	yes	synonymous
1470049	C	.	.	.	T	yes	synonymous
1479737	C	.	T	T	T		non-synonymous	GBAA_1569	L229F
1493280	C	.	T	T	T		non-coding
1508167	A	.	.	G	.	yes	synonymous
1512630	A	.	.	G	.	yes	non-synonymous	GBAA_1606	H248R
1514550	C	.	.	.	T	yes	synonymous
1523397	C	.	T	.	.	yes	non-synonymous	GBAA_1618	R4906H
1531733	G	.	A	A	A		synonymous
1541587	T	.	.	Y	.	yes	n/a
1542573	G	.	A	A	A		non-synonymous	GBAA_1625	V1M
1550746	A	.	G	G	G		non-synonymous	GBAA_1636	I336M
1560779	T	.	C	C	C		non-synonymous	GBAA_1649	N237S
1570190	G	.	A	A	A		non-coding
1570595	A	.	.	G	.	yes	non-coding
1572965	T	.	C	C	C		synonymous
1578039	T	.	.	C	.	yes	synonymous
1582843	G	.	.	.	A	yes	non-synonymous	GBAA_1675	G59R
1586835	C	.	T	.	.	yes	non-synonymous	GBAA_1681	H53Y
1592798	T	.	.	.	C	yes	non-coding
1612053	G	.	.	.	T	yes	non-synonymous	GBAA_1714	G28V
1616347	T	.	C	C	C		non-coding
1627523	T	.	C	C	C		non-synonymous	GBAA_1733	N142D
1628726	C	.	.	.	T	yes	synonymous
1631941	G	.	T	T	T		non-synonymous	GBAA_1737	E52D
1632687	G	.	A	A	A		non-synonymous	GBAA_1737	C301Y
1639335	C	.	.	.	A	yes	non-synonymous	GBAA_1747	D59Y
1647389	T	.	.	.	A	yes	non-coding
1651207	C	.	.	.	T	yes	non-synonymous	GBAA_1762	L115F
1664149	A	.	.	.	G	yes	synonymous
1669436	C	.	.	T	.	yes	non-coding
1685824	A	.	.	G	.	yes	non-synonymous	GBAA_1801	Q511R
1697187	A	.	C	.	.	yes	non-coding
1717874	T	.	C	C	C		non-synonymous	GBAA_1832	V24A
1718966	A	.	G	.	.	yes	synonymous
1726129	C	.	.	T	.	yes	non-coding
1728049	G	.	A	A	A		non-synonymous	GBAA_1843	A73T
1748642	A	.	.	.	T	yes	non-synonymous	GBAA_1865	K55*
1749441	C	.	.	.	A	yes	non-synonymous	GBAA_1865	A321E
1750262	G	.	.	.	T	yes	synonymous
1761511	T	.	K	.	.	yes	n/a
1776654	G	.	.	.	A	yes	non-synonymous	GBAA_1891	A306T
1780762	G	.	.	A	.	yes	non-synonymous	GBAA_1896	G3R
1797708	T	.	C	C	C		non-coding
1798769	G	.	T	T	T		non-coding
1799640	C	.	.	.	T	yes	synonymous
1814541	C	.	T	T	T		non-coding
1814566	A	.	.	.	G	yes	non-coding
1823153	G	.	C	C	C		non-synonymous	GBAA_1937	H206D
1824707	A	.	.	.	G	yes	synonymous
1824833	G	.	.	.	T	yes	non-synonymous	GBAA_1939	W120C
1825392	G	.	.	.	A	yes	synonymous
1832719	T	.	C	C	C		synonymous
1833130	G	.	T	T	T		non-synonymous	GBAA_1946	M494I
1835115	G	.	A	A	A		synonymous
1836701	G	.	.	.	A	yes	non-coding
1841835	T	.	C	C	C		non-coding
1874391	T	.	.	.	G	yes	non-coding
1874408	T	.	.	.	C	yes	non-coding
1882711	A	.	G	.	.	yes	non-coding
1885225	A	.	.	.	T	yes	non-coding
1902397	T	.	.	.	A	yes	non-coding
1914878	C	.	.	T	T		non-coding
1915854	G	.	.	.	A	yes	non-synonymous	GBAA_2041	R303H
1948662	G	.	A	A	A		non-synonymous	GBAA_2080	S47L
1949099	A	.	G	G	G		non-synonymous	GBAA_2081	Y195H
1950257	T	.	C	C	C		synonymous
1954568	G	.	T	T	T		non-synonymous	GBAA_2085	N24K
1959696	A	.	.	C	.	yes	non-coding
1969330	T	.	.	.	C	yes	non-synonymous	GBAA_2110	Y117H
1982730	G	.	C	C	C		non-synonymous	GBAA_2125	V309L
1989905	C	.	T	.	.	yes	non-synonymous	GBAA_2131	L42F
2007637	T	.	.	.	C	yes	non-coding
2007781	A	.	.	G	.	yes	non-coding
2009921	G	.	A	.	.	yes	non-synonymous	GBAA_2153	A18T
2021291	G	.	.	T	.	yes	non-coding
2026733	T	.	C	C	C		non-synonymous	GBAA_2176	I77T
2029380	G	.	A	A	A		non-coding
2032776	G	.	A	A	A		non-coding
2042095	G	.	T	T	T		non-synonymous	GBAA_2188	M70I
2045712	A	.	C	C	C		synonymous
2048820	A	.	.	.	C	yes	synonymous
2051141	A	.	.	.	G	yes	non-coding
2056439	C	.	A	.	.	yes	non-synonymous	GBAA_2201	T207N
2059842	A	R	.	.	.	yes	n/a
2091138	G	.	.	.	A	yes	non-synonymous	GBAA_2238	G510S
2101633	A	.	G	G	G		non-synonymous	GBAA_2252	N13S
2105891	G	.	.	.	T	yes	synonymous
2108803	T	.	C	.	.	yes	synonymous
2113910	C	.	T	T	T		synonymous
2117944	G	.	.	A	.	yes	non-coding
2122348	T	.	A	A	A		non-synonymous	GBAA_2276	N2K
2126357	T	.	.	.	G	yes	synonymous
2138738	T	.	G	.	.	yes	non-synonymous	GBAA_2291	F60V
2142437	T	.	.	C	.	yes	synonymous
2153950	C	.	.	.	T	yes	non-synonymous	GBAA_2310	E199K
2165443	T	.	.	.	C	yes	non-coding
2170061	G	.	A	.	.	yes	non-synonymous	GBAA_2333	A38T
2178917	G	.	A	A	A		non-synonymous	GBAA_2345	A455T
2179885	C	.	Y	.	.	yes	n/a
2179924	C	.	Y	.	.	yes	n/a
2184985	A	.	.	.	G	yes	non-synonymous	GBAA_2349	D428G
2185024	G	.	A	A	A		non-synonymous	GBAA_2349	S441N
2195377	C	.	.	.	T	yes	non-synonymous	GBAA_2360	T312I
2204925	C	.	.	.	A	yes	non-synonymous	GBAA_2370	L287I
2205624	G	.	.	C	.	yes	non-synonymous	GBAA_2370	V520L
2249845	A	.	.	.	G	yes	non-synonymous	GBAA_2412	H90R
2253389	A	.	.	.	G	yes	non-synonymous	GBAA_2417	H81R
2260791	A	.	G	.	.	yes	non-synonymous	GBAA_2426	I143V
2261747	T	.	.	C	.	yes	non-synonymous	GBAA_2427	L171P
2271933	C	.	.	T	T		non-synonymous	GBAA_2441	L189F
2280539	A	.	.	.	G	yes	non-synonymous	GBAA_2450	K2E
2281012	A	.	W	W	.		n/a
2281054	G	.	R	R	R		n/a
2295848	G	.	A	A	A		synonymous
2299647	A	.	G	G	G		non-coding
2313643	A	.	G	G	G		non-synonymous	GBAA_2486	I394T
2324879	C	.	.	.	T	yes	synonymous
2325365	C	.	.	.	A	yes	synonymous
2331273	C	.	.	T	.	yes	non-synonymous	GBAA_2509	H312Y
2332200	C	.	T	T	T		non-synonymous	GBAA_2510	V171I
2340267	A	.	.	.	G	yes	non-synonymous	GBAA_2516	N55S
2347485	A	.	.	G	.	yes	non-synonymous	GBAA_2523	E35G
2348710	A	.	.	.	G	yes	non-coding
2363020	A	.	C	C	C		non-synonymous	GBAA_2537	Q160P
2364237	G	.	.	.	A	yes	non-synonymous	GBAA_2538	G144R
2371243	T	.	C	C	C		non-synonymous	GBAA_2547	V249A
2373661	G	.	A	A	A		synonymous
2415421	T	.	.	.	G	yes	non-synonymous	GBAA_2592	H190P
2421706	T	.	.	C	.	yes	non-coding
2423657	A	.	G	G	G		non-coding
2424305	T	.	C	C	C		non-synonymous	GBAA_2602	V148A
2443215	T	.	C	C	C		non-coding
2459097	T	.	.	.	C	yes	synonymous
2489368	G	.	A	A	A		non-synonymous	GBAA_2670	V158I
2495392	G	.	A	A	A		synonymous
2497724	T	.	G	G	G		non-synonymous	GBAA_2680	F310V
2501183	T	.	.	.	A	yes	synonymous
2519082	T	.	A	A	A		non-synonymous	GBAA_2708	N74I
2528887	T	.	A	A	A		non-coding
2534103	C	.	Y	.	Y		n/a
2537605	G	.	.	.	A	yes	non-coding
2545592	G	.	T	.	.	yes	non-synonymous	GBAA_2730	P146T
2546715	A	.	.	G	.	yes	synonymous
2561497	T	.	C	C	C		non-synonymous	GBAA_2747	K266E
2584570	C	.	.	.	T	yes	non-coding
2589947	A	.	.	.	G	yes	synonymous
2611560	C	.	T	T	T		synonymous
2614351	A	.	G	G	G		non-synonymous	GBAA_2818	F111L
2623895	G	.	.	.	A	yes	non-synonymous	GBAA_2828	Q115*
2637448	T	.	C	C	C		synonymous
2643345	C	.	T	.	.	yes	non-synonymous	GBAA_2849	D268N
2656190	T	.	C	C	C		non-synonymous	GBAA_2866	E451G
2664829	G	.	.	A	.	yes	synonymous
2664845	G	.	A	A	A		synonymous
2668966	C	.	T	T	T		synonymous
2695371	C	.	T	T	T		synonymous
2698633	T	.	C	C	C		non-synonymous	GBAA_2927	Q7R
2706197	C	.	A	A	A		non-synonymous	GBAA_2939	D104Y
2706276	C	.	A	A	A		non-synonymous	GBAA_2939	E77D
2741508	A	.	.	.	G	yes	non-synonymous	GBAA_2974	S2G
2749671	A	.	G	G	G		non-coding
2770289	A	.	.	.	G	yes	synonymous
2779596	G	.	A	A	A		non-coding
2803221	A	.	G	G	G		non-synonymous	GBAA_3038	W182R
2830436	G	.	.	.	A	yes	synonymous
2833618	G	.	A	A	A		non-coding
2837187	A	.	.	.	C	yes	non-synonymous	GBAA_3079	I46S
2844134	C	.	.	T	.	yes	non-synonymous	GBAA_3089	D136N
2849931	C	.	T	T	T		non-synonymous	GBAA_3096	G233E
2860257	G	.	.	.	A	yes	non-synonymous	GBAA_3110	P436L
2880326	G	.	.	T	.	yes	non-synonymous	GBAA_3133	L74I
2889739	T	.	C	.	.	yes	non-synonymous	GBAA_3143	I224M
2891649	A	.	T	.	.	yes	non-synonymous	GBAA_3145	N279K
2917555	T	.	.	.	G	yes	non-coding
2941844	A	.	G	G	G		non-synonymous	GBAA_3194	S126G
2945352	G	.	A	.	.	yes	non-coding
2947382	C	.	.	.	T	yes	non-synonymous	GBAA_3201	W118*
2949443	C	.	.	.	T	yes	non-coding
2955691	G	.	A	A	A		synonymous
2958207	C	.	.	.	T	yes	non-coding
2979236	A	.	.	.	T	yes	non-coding
2985597	T	.	.	.	C	yes	non-coding
2990474	T	.	.	.	C	yes	non-coding
2990687	T	.	C	.	.	yes	non-coding
2993925	C	.	.	.	T	yes	synonymous
2993945	C	.	.	.	T	yes	non-synonymous	GBAA_3253	T12I
2994131	C	.	.	.	G	yes	non-synonymous	GBAA_3253	T74R
2994787	G	.	A	A	A		non-synonymous	GBAA_3254	G49E
2995028	A	.	.	T	.	yes	non-synonymous	GBAA_3254	E129D
3006617	G	.	A	A	A		non-synonymous	GBAA_3267	A221V
3010816	G	.	.	A	.	yes	non-synonymous	GBAA_3271	E162K
3014879	A	.	T	T	T		non-coding
3017461	C	.	T	T	T		non-synonymous	GBAA_3280	G136E
3041464	T	.	K	K	.		n/a
3055867	G	.	.	A	.	yes	non-coding
3059588	G	.	A	A	A		non-synonymous	GBAA_3321	L248F
3065771	T	.	.	.	A	yes	non-coding
3105751	G	.	.	.	A	yes	non-coding
3107432	A	.	G	G	G		synonymous
3111955	G	.	A	A	A		synonymous
3126496	C	.	T	T	T		non-synonymous	GBAA_3400	A67T
3142966	A	.	.	.	G	yes	synonymous
3143861	T	.	.	.	C	yes	synonymous
3146701	A	.	.	G	.	yes	synonymous
3148331	T	.	C	C	C		non-synonymous	GBAA_3427	M223V
3148875	G	.	.	.	A	yes	synonymous
3155665	T	.	G	G	.		non-synonymous	GBAA_3432	E172A
3155979	C	.	T	T	T		synonymous
3162871	C	.	T	T	T		non-synonymous	GBAA_3440	D75N
3163858	A	.	G	G	G		synonymous
3181977	A	.	G	.	.	yes	non-coding
3194768	T	.	.	C	.	yes	non-coding
3197166	A	.	.	G	.	yes	non-coding
3215548	A	.	G	G	G		non-synonymous	GBAA_3498	I19V
3227122	A	.	G	G	G		non-coding
3227493	G	.	.	.	C	yes	non-coding
3229296	A	.	.	.	G	yes	non-coding
3231107	G	.	.	.	A	yes	non-coding
3240887	A	.	G	.	.	yes	non-synonymous	GBAA_3533	L213P
3242118	T	.	C	.	.	yes	non-synonymous	GBAA_3534	I148V
3248540	A	.	G	G	G		non-coding
3256688	T	.	C	C	C		synonymous
3256870	T	.	C	C	C		non-synonymous	GBAA_3551	R47G
3261725	G	.	A	A	A		synonymous
3265469	A	.	G	G	G		synonymous
3272243	G	.	.	A	.	yes	non-coding
3300050	G	.	.	A	.	yes	synonymous
3304424	G	.	.	.	A	yes	non-synonymous	GBAA_3601	T2100I
3306423	C	.	T	T	T		non-synonymous	GBAA_3601	A1434T
3310574	G	.	A	A	A		non-synonymous	GBAA_3601	A50V
3311851	G	.	.	.	T	yes	non-synonymous	GBAA_3603	P203T
3323582	A	.	.	.	G	yes	non-synonymous	GBAA_3614	V284A
3328983	G	.	A	A	A		synonymous
3330852	C	.	.	.	T	yes	non-synonymous	GBAA_3627	W308*
3337380	T	.	C	.	.	yes	non-synonymous	GBAA_3633	S194P
3353745	C	.	A	.	.	yes	non-synonymous	GBAA_3645	D106Y
3355425	T	.	W	.	W		n/a
3358825	T	.	C	C	C		non-coding
3368524	A	.	.	.	C	yes	non-synonymous	GBAA_3660	I227M
3380414	G	.	A	A	A		synonymous
3382079	C	.	T	T	T		synonymous
3395816	T	.	A	A	A		non-synonymous	GBAA_3695	N500Y
3409486	G	.	.	.	A	yes	non-coding
3424357	T	.	.	C	.	yes	non-coding
3428068	C	.	T	T	T		non-coding
3455152	A	.	G	G	G		non-synonymous	GBAA_3755	V98A
3458061	T	.	Y	Y	.		n/a
3461298	G	.	.	.	A	yes	non-synonymous	GBAA_3767	P166L
3462463	A	.	.	G	.	yes	synonymous
3466823	G	.	.	.	A	yes	non-coding
3477612	T	.	C	.	.	yes	synonymous
3520784	A	.	.	.	G	yes	synonymous
3530183	A	.	.	G	.	yes	non-synonymous	GBAA_3857	S178G
3531345	C	.	.	T	.	yes	synonymous
3532585	T	.	C	C	C		non-synonymous	GBAA_3859	D276G
3533377	G	.	.	.	A	yes	non-synonymous	GBAA_3859	S12L
3535633	A	.	.	G	.	yes	synonymous
3560815	G	.	.	A	A		non-coding
3567417	A	.	.	T	.	yes	non-synonymous	GBAA_3896	L413*
3568849	A	.	G	G	G		non-coding
3590885	A	.	.	.	G	yes	non-coding
3597569	A	.	G	.	.	yes	synonymous
3600786	C	.	T	T	T		non-coding
3605461	A	.	.	G	.	yes	non-coding
3605680	A	.	.	G	.	yes	synonymous
3621380	T	.	C	C	C		non-synonymous	GBAA_3944	N115S
3629831	T	.	.	.	C	yes	non-synonymous	GBAA_3955	S1330G
3631093	G	.	.	.	A	yes	non-synonymous	GBAA_3955	P909L
3631146	T	.	.	.	C	yes	synonymous
3634136	A	.	.	.	G	yes	non-synonymous	GBAA_3957	V503A
3640398	A	.	G	G	G		non-synonymous	GBAA_3962	F8S
3643536	T	.	.	C	.	yes	synonymous
3646779	T	.	.	.	C	yes	synonymous
3653651	A	.	G	G	G		synonymous
3655011	A	.	.	.	G	yes	synonymous
3655408	T	.	.	.	G	yes	non-synonymous	GBAA_3976	D65A
3671667	A	.	G	G	G		synonymous
3673608	C	.	.	T	.	yes	non-synonymous	GBAA_3994	A59T
3683848	T	.	.	.	C	yes	synonymous
3688083	C	.	T	T	T		synonymous
3690602	G	.	.	.	A	yes	synonymous
3696168	C	.	T	T	T		non-synonymous	GBAA_4016	A111T
3709955	G	.	.	C	.	yes	non-synonymous	GBAA_4029	F195L
3712048	T	.	C	C	C		non-synonymous	GBAA_4031	S98G
3726850	G	.	.	.	A	yes	non-synonymous	GBAA_4047	L151F
3729477	T	.	.	C	.	yes	non-coding
3736898	C	.	.	.	T	yes	non-synonymous	GBAA_4055	G678D
3744775	A	.	G	.	.	yes	synonymous
3755462	C	.	T	T	T		non-synonymous	GBAA_4078	V491I
3759429	G	.	A	A	A		non-synonymous	GBAA_4081	P362S
3774186	T	.	.	.	C	yes	non-synonymous	GBAA_4099	M61V
3785996	A	.	G	G	G		non-synonymous	GBAA_4128	I11T
3788654	A	.	G	G	G		non-coding
3797251	C	.	T	T	T		non-coding
3810850	T	.	.	.	C	yes	synonymous
3813437	A	.	T	.	.	yes	non-synonymous	GBAA_4158	L184M
3830007	G	.	.	.	A	yes	non-synonymous	GBAA_4182	T65M
3837156	C	.	.	.	T	yes	non-synonymous	GBAA_4191	V190I
3851344	C	.	T	T	T		non-coding
3855154	T	.	K	K	K		n/a
3862452	G	.	.	A	.	yes	non-synonymous	GBAA_4220	P134L
3871264	G	.	A	.	.	yes	non-synonymous	GBAA_4229	T162M
3885263	A	.	.	G	.	yes	non-synonymous	GBAA_4245	M1T
3889072	T	.	C	.	C		synonymous
3893524	A	.	.	G	.	yes	non-synonymous	GBAA_4255	K99E
3906109	G	.	A	A	A		non-coding
3908700	T	.	.	.	C	yes	non-synonymous	GBAA_4272	I122M
3914640	G	.	A	.	.	yes	synonymous
3916961	A	.	G	G	G		non-synonymous	GBAA_4285	L227P
3918539	T	.	.	.	C	yes	non-synonymous	GBAA_4286	Y230C
3924183	G	.	.	A	.	yes	non-synonymous	GBAA_4293	R78C
3947375	A	.	C	C	C		synonymous
3957722	G	.	.	.	A	yes	non-synonymous	GBAA_4334	G98S
3957762	T	.	.	.	C	yes	non-synonymous	GBAA_4334	I111T
3973911	A	.	G	G	G		non-synonymous	GBAA_4353	M246T
3981640	A	.	G	G	G		synonymous
3983490	T	.	.	.	C	yes	non-coding
3987434	A	.	G	G	G		non-synonymous	GBAA_4369	L17S
3992142	G	.	A	A	A		non-synonymous	GBAA_4377	R19W
3996366	A	.	.	.	G	yes	non-synonymous	GBAA_4382	V139A
4005648	G	.	A	A	A		non-synonymous	GBAA_4389	T32I
4014242	T	.	.	.	C	yes	synonymous
4023303	A	.	R	.	.	yes	n/a
4023358	G	.	.	A	.	yes	synonymous
4037455	A	.	G	G	G		non-synonymous	GBAA_4429	F40S
4037879	G	.	A	.	.	yes	non-synonymous	GBAA_4430	G12D
4042912	C	.	T	T	T		non-synonymous	GBAA_4437	R54W
4045712	A	.	C	M	M		non-coding
4046525	T	.	.	W	.	yes	n/a
4057541	A	.	.	.	G	yes	synonymous
4062017	T	.	.	.	A	yes	non-synonymous	GBAA_4466	R17W
4071450	A	.	.	G	.	yes	synonymous
4117999	T	.	.	.	Y	yes	n/a
4134667	T	.	C	C	C		non-synonymous	GBAA_4544	I68V
4135260	A	.	G	G	G		non-synonymous	GBAA_4545	V61A
4138460	G	.	.	.	A	yes	non-synonymous	GBAA_4550	R12H
4145299	C	.	.	T	T		non-synonymous	GBAA_4558	D31N
4145885	G	.	A	A	.		synonymous
4147376	C	.	T	T	T		synonymous
4149771	T	.	C	C	C		non-coding
4158968	C	.	T	T	T		synonymous
4159978	G	.	.	.	T	yes	non-coding
4168478	G	.	A	A	A		synonymous
4178323	G	.	A	.	.	yes	non-synonymous	GBAA_4599	T248M
4189384	A	.	G	G	G		non-coding
4197343	A	.	.	.	G	yes	non-coding
4198007	A	.	G	G	G		non-coding
4212677	T	.	.	G	.	yes	non-synonymous	GBAA_4637	K483T
4216898	A	.	.	.	T	yes	non-synonymous	GBAA_4639	F113I
4221322	C	.	T	T	T		non-coding
4221445	G	.	A	A	A		synonymous
4223378	G	.	.	A	.	yes	non-synonymous	GBAA_4644	S79F
4223910	A	.	.	G	.	yes	synonymous
4238099	C	.	T	T	T		non-synonymous	GBAA_4662	G293E
4241491	A	.	G	G	G		non-synonymous	GBAA_4665	T200A
4261623	T	.	.	C	.	yes	non-synonymous	GBAA_4688	Q151R
4276952	T	.	.	.	C	yes	non-synonymous	GBAA_4701	K2R
4293812	T	.	.	G	.	yes	non-synonymous	GBAA_4720	V12G
4303677	T	.	Y	Y	Y		n/a
4306492	A	.	G	G	G		non-synonymous	GBAA_4733	Y295C
4331292	G	.	A	A	A		synonymous
4332780	C	.	.	Y	.	yes	n/a
4333263	A	.	T	.	.	yes	non-coding
4345784	C	.	T	T	T		synonymous
4348916	A	.	G	G	G		non-synonymous	GBAA_4785	V234A
4398276	T	.	.	A	A		non-coding
4447109	T	.	.	.	A	yes	non-synonymous	GBAA_4894	L188F
4470234	G	.	.	.	T	yes	non-synonymous	GBAA_4921	Q344K
4470608	A	.	.	.	G	yes	non-synonymous	GBAA_4921	I219T
4486154	C	.	T	T	T		non-synonymous	GBAA_4940	V785M
4486918	A	.	R	R	.		non-synonymous	GBAA_4940	V530X
4487392	T	Y	.	.	.	yes	n/a
4488395	G	.	A	A	A		non-synonymous	GBAA_4940	H38Y
4499321	C	.	.	A	.	yes	non-synonymous	GBAA_4954	D2Y
4500492	C	.	.	Y	.	yes	n/a
4518409	G	.	.	T	.	yes	synonymous				GBAA_4978
4518608	G	.	R	R	R		n/a				collagen
4518670	T	.	Y	.	.	yes	n/a				triple
4518706	G	.	K	K	.		n/a				helix
4518751	A	.	R	.	.	yes	n/a				repeat
4518824	G	.	R	R	R		n/a				domain
4518833	G	.	R	.	.	yes	n/a				protein
4518854	A	.	R	.	.	yes	n/a				(highly
4518916	A	.	R	R	R		n/a				repetitive)
4519053	A	.	G	G	G		non-synonymous	GBAA_4978	S81P
4519433	C	.	A	A	A		non-coding
4550099	C	.	.	.	T	yes	non-synonymous	GBAA_5012	P319L
4550842	A	.	G	G	G		synonymous
4566864	G	.	.	A	.	yes	synonymous
4600799	G	.	.	.	A	yes	non-coding
4618170	A	.	G	G	G		non-synonymous	GBAA_5096	L117P
4634143	G	.	.	.	A	yes	non-synonymous	GBAA_5112	A239V
4634606	C	.	.	.	T	yes	non-synonymous	GBAA_5112	A85T
4646165	G	.	.	.	A	yes	synonymous
4651930	C	.	A	A	A		non-coding
4662050	T	.	W	W	W		n/a
4685383	C	.	T	T	T		non-coding
4687868	T	.	C	C	C		non-coding
4702563	G	.	A	.	.	yes	non-synonymous	GBAA_5176	V58I
4718500	G	.	.	.	A	yes	non-synonymous	GBAA_5196	M1I
4730516	A	.	.	.	G	yes	non-synonymous	GBAA_5212	T177A
4733700	A	.	G	G	G		non-synonymous	GBAA_5215	C90R
4739014	C	.	T	T	T		synonymous
4749951	G	.	.	A	.	yes	synonymous
4757358	T	.	.	C	.	yes	synonymous
4777683	G	.	.	T	.	yes	non-coding
4783473	T	.	.	.	G	yes	non-synonymous	GBAA_5278	Q205P
4795327	T	.	C	C	C		non-coding
4851662	C	.	T	T	T		non-coding
4862198	G	.	A	.	A		synonymous
4865603	C	.	T	T	T		non-coding
4867375	G	.	.	A	A		non-coding
4880766	A	.	G	G	G		non-synonymous	GBAA_5390	L208P
4882463	T	.	.	A	.	yes	non-synonymous	GBAA_5392	I254F
4884885	G	.	A	.	.	yes	non-synonymous	GBAA_5395	T792M
4925027	C	.	.	.	A	yes	non-synonymous	GBAA_5437	T75N
4929312	T	.	G	G	G		non-synonymous	GBAA_5439	V338G
4941461	G	.	A	A	A		non-synonymous	GBAA_5453	A470V
4945492	A	.	G	G	G		non-coding
4968415	G	.	A	A	A		non-synonymous	GBAA_5479	S52F
4979675	G	.	A	.	.	yes	non-synonymous	GBAA_5490	A29T
4993871	G	.	.	A	.	yes	non-synonymous	GBAA_5506	P138S
4998713	A	.	.	C	.	yes	synonymous
5003077	A	.	G	G	G		non-synonymous	GBAA_5513	V299A
5015594	T	.	C	C	C		synonymous
5018646	C	.	T	.	.	yes	non-coding
5024660	A	.	.	.	C	yes	non-synonymous	GBAA_5533	H350Q
5031616	T	.	Y	.	.	yes	n/a
5031664	C	.	Y	Y	.		n/a
5040523	C	.	.	T	T		non-coding
5053299	T	.	C	.	.	yes	non-synonymous	GBAA_5568	T273A
5058023	A	.	.	G	.	yes	synonymous
5077771	G	.	A	A	A		non-synonymous	GBAA_5592	C200Y
5083062	C	.	.	.	T	yes	non-synonymous	GBAA_5597	E109K
5085543	A	.	G	G	G		non-synonymous	GBAA_5600	V202A
5104386	G	.	.	.	A	yes	non-synonymous	GBAA_5615	A214T
5107735	A	.	.	G	.	yes	non-synonymous	GBAA_5620	V222A
5111683	C	.	.	A	.	yes	non-synonymous	GBAA_5623	A632D
5115352	A	.	.	.	G	yes	non-synonymous	GBAA_5628	F218S
5125415	A	.	.	.	G	yes	non-synonymous	GBAA_5639	K318R
5135426	C	.	T	T	T		non-synonymous	GBAA_5652	V166M
5144771	A	.	.	G	.	yes	non-synonymous	GBAA_5661	V91A
5153860	A	.	G	G	G		non-synonymous	GBAA_5669	Y182H
5158582	A	.	G	G	G		non-synonymous	GBAA_5673	K184E
5175347	C	.	G	G	G		non-synonymous	GBAA_5687	W176C
5182989	G	.	A	.	.	yes	synonymous
5185595	T	.	.	.	C	yes	synonymous
5188327	C	.	A	A	A		non-synonymous	GBAA_5698	R8L
5192916	T	.	C	C	C		synonymous
5214279	G	.	.	.	R	yes	n/a
5215765	G	.	.	.	A	yes	non-synonymous	GBAA_5724	P121S
5218364	G	.	.	A	.	yes	synonymous
5221759	C	.	.	.	A	yes	non-synonymous	GBAA_5733	G621V
pXO1 SNPs
Coordinate on GenBank NC_007322	Ames ancestor Reference	A2012_pXO1	A0032_pXO1	A0324_pXO1	A0377_pXO1	Private	Classification	ORF	Mutation	Validation result
4228	A	.	.	G	.	yes	synonymous
7452	C	.	T	T	T		synonymous
17226	A	.	.	.	G	yes	synonymous
17892	A	.	G	G	G		synonymous
22801	T	.	.	.	C	yes	synonymous
33638	T	.	C	C	C		non-coding
40309	A	.	.	G	.	yes	non-coding
40791	T	.	C	C	C		non-synonymous	GBAA_pXO1_0047	Q183R
46440	G	.	A	.	.	yes	non-synonymous	GBAA_pXO1_0054	V59I
48665	G	.	.	C	.	yes	non-coding
66864	A	.	.	.	C	yes	non-synonymous	GBAA_pXO1_0077	I103L
74635	T	.	C	C	C		non-synonymous	GBAA_pXO1_0085	S173P
77518	A	.	G	G	G		non-synonymous	GBAA_pXO1_0089	S44G
87910	C	.	T	T	T		synonymous
89681	A	.	.	G	.	yes	non-synonymous	GBAA_pXO1_0226	D106G
90887	A	.	G	G	G		non-synonymous	GBAA_pXO1_0226	D508G
99355	T	.	C	C	C		non-synonymous	GBAA_pXO1_0115	M27T
123207	C	.	T	T	T		synonymous
123936	A	.	.	.	T	yes	non-synonymous	GBAA_pXO1_0142	E443D
124007	A	.	.	.	G	yes	non-synonymous	GBAA_pXO1_0142	E467G
126890	C	.	G	.	.	yes	non-coding
132930	A	.	.	.	G	yes	non-coding
139826	A	.	.	.	G	yes	non-synonymous	GBAA_pXO1_0158	H29R
143973	C	.	T	T	T		synonymous
144759	A	.	.	T	.	yes	synonymous
145577	C	.	T	T	T		non-synonymous	GBAA_pXO1_0164	A600V
148079	G	.	.	.	A	yes	non-coding
149661	T	.	.	C	.	yes	non-synonymous	GBAA_pXO1_0172	E709G
152597	G	.	.	.	A	yes	non-coding
157640	T	.	.	C	.	yes	non-coding
158771	T	.	.	C	.	yes	non-coding
164239	T	.	C	C	C		non-coding
172615	T	.	.	C	.	yes	non-synonymous	GBAA_pXO1_0205	I103T
180878	G	.	A	A	A		non-synonymous	GBAA_pXO1_0217	P133S
pXO2 SNPs
Coordinate on GenBank NC_007323	Ames ancestor Reference	A2012_pXO2	A0032_pXO2	A0324_pXO2	A0377_pXO2	Private	Classification	ORF	Mutation	Validation result
8639	C	.	T	.	T		synonymous
9106	T	.	G	G	G		non-synonymous	GBAA_pXO2_0013	K655Q
14446	G	.	.	A	.	yes	non-synonymous	GBAA_pXO2_0016	Q403*
14993	A	.	.	.	G	yes	synonymous
18963	A	.	.	G	.	yes	synonymous
22041	G	.	A	.	.	yes	synonymous
27163	T	.	.	.	C	yes	synonymous
37496	T	.	C	C	C		non-synonymous	GBAA_pXO2_0045	L27S
37950	C	.	T	T	T		synonymous
51432	T	.	.	.	C	yes	non-coding
57326	A	.	G	G	G		synonymous
66865	C	.	A	A	A		non-coding
67503	T	.	C	.	.	yes	synonymous
72925	T	.	G	G	G		non-coding
87031	T	.	.	.	C	yes	non-coding
89213	G	.	.	.	A	yes	non-synonymous	GBAA_pXO2_0107	P138L
