# Supplementary material for: Accurate, rapid and high-throughput detection of strain-specific polymorphisms in Bacillus anthracis and Yersinia pestis by next-generation sequencing
Source: Investig Genet. 2010 Sep 1;1:5. doi: 10.1186/2041-2223-1-5 (PMC2988479; doi:10.1186/2041-2223-1-5)
Supplement: Additional file 2 — Y. pestis SNPs. A table in Microsoft Excel format of Y. pestis SNPs identified in this study by SOLiD™ system sequencing. [file 2041-2223-1-5-S2.XLS]

## Sheet: Yersinia pestis SNPs
chromosome SNPs
Coordinate on GenBank NC_003143	CO92 Reference	92A-4261_chr1	90A-4021_chr1	97A-7970_chr1	La_Paz_chr1	Private	Classification	ORF	Mutation	Corrected CO92 base	Validation result			private ambiguity
82	C	A	A	A	A		non-coding							private SNP
130	G	C	C	C	C		non-coding							shared ambiguity
74539	C	.	.	.	T	yes	non-synonymous	YPO0063	A115T		yes			shared SNP
150946	C	A	A	A	A		synonymous			A
285483	A	G	.	.	.	yes	non-synonymous	YPO0284	Y202H		yes		Validated private SNPS are in bold, green text
314555	A	.	.	.	R	yes	n/a						Dots in columns C-F indicates same as reference allele
314599	A	.	.	.	R	yes	n/a
314757	A	.	.	.	R	yes	n/a
316109	G	.	.	.	R	yes	n/a
351821	T	G	G	G	G		non-synonymous	YPO0342	H617Q	G
422301	G	.	.	.	A	yes	non-synonymous	YPO0405	A182T		18 nt deletion
438192	T	.	.	.	A	yes	non-synonymous	YPO0420	L15H		yes
532925	G	.	.	.	A	yes	non-synonymous	YPO0499	M75I		yes
565130	T	.	.	A	.	yes	non-synonymous	YPO0521	S281C		yes
581519	G	R	.	R	.		n/a
625366	G	.	.	T	.	yes	non-synonymous	YPO0580	E318*		yes
684058	G	.	.	.	A	yes	non-coding				yes
684166	G	.	.	.	T	yes	non-coding				yes
802613	G	.	.	R	.	yes	n/a
802649	A	.	.	R	.	yes	n/a
826791	A	.	.	.	R	yes	n/a
827355	G	.	.	.	R	yes	n/a
827387	T	.	.	.	G	yes	synonymous				NO
845556	C	Y	.	.	.	yes	n/a
873984	C	.	.	.	A	yes	non-synonymous	YPO0794	V19F		yes
877258	T	.	.	.	C	yes	non-synonymous	YPO0797	F139L		yes
917155	A	G	G	G	G		non-synonymous	YPO0837	S60G	G
961329	A	.	.	G	.	yes	non-coding				yes
1017647	T	.	.	.	C	yes	synonymous				yes
1043877	G	.	.	T	.	yes	non-synonymous	YPO0947	Q979K		yes
1064999	G	.	.	.	R	yes	n/a
1178178	T	C	C	C	C		non-coding
1234971	G	A	T	T	.		non-synonymous	YPO1087	A74S
1306718	T	.	.	.	C	yes	non-coding
1343834	G	.	.	.	R	yes	n/a
1343841	G	.	.	.	R	yes	n/a
1415853	G	.	.	.	R	yes	n/a
1448300	G	.	.	.	A	yes	non-coding
1570041	C	.	.	A	.	yes	synonymous				yes
1575945	G	.	.	.	T	yes	non-synonymous	YPO1394	G391C
1579436	G	C	.	.	.	yes	non-synonymous	YPO1396	G197A		yes
1615347	C	.	.	T	.	yes	non-synonymous	YPO1420	A207V		yes
1857216	A	.	G	.	.	yes	non-coding				16 nt deletion
1906273	G	.	.	.	R	yes	n/a
1939828	T	G	G	G	G		synonymous			G
1939841	A	G	G	G	G		non-synonymous	YPO1701	L555P	G
2022335	A	.	.	.	C	yes	non-coding
2077732	G	.	R	.	.	yes	n/a
2088652	G	.	.	.	R	yes	n/a
2273616	G	C	C	C	C		non-synonymous	YPO2000	T50R	C
2278317	A	G	G	G	G		non-synonymous	YPO2005	V40A
2300659	T	G	G	G	G		non-synonymous	YPO2029	D252A
2390137	C	.	.	.	T	yes	non-coding
2540329	C	.	.	.	T	yes	non-synonymous	YPO2260	T77M
2552600	G	.	.	.	R	yes	n/a
2619611	T	G	G	G	G		non-synonymous	YPO2328	E56A
2901572	C	.	.	Y	.	yes	n/a
2950954	G	.	.	.	A	yes	non-synonymous	YPO2625	A23V
2968425	A	G	G	G	G		non-coding
2968635	A	.	.	R	.	yes	n/a
2984779	C	A	.	.	A		non-coding
3145523	A	.	.	.	C	yes	non-synonymous	YPO2814	L341R
3190399	A	.	.	.	G	yes	non-synonymous	YPO2853	Q208R
3240494	G	.	.	.	A	yes	synonymous
3244204	A	.	.	.	G	yes	non-synonymous	YPO2901	V68A
3244518	G	.	A	.	.	yes	non-synonymous	YPO2902	T185I		yes
3291254	G	.	.	.	T	yes	synonymous
3301239	C	.	.	.	G	yes	non-synonymous	YPO2953	N452K
3322024	C	.	.	.	Y	yes	n/a
3322060	A	.	.	.	R	yes	n/a
3385894	G	.	.	A	.	yes	synonymous				yes
3407925	G	.	.	.	A	yes	synonymous
3467703	C	.	.	A	.	yes	non-synonymous	YPO3111	D189Y		yes
3566113	G	.	.	.	A	yes	non-coding
3608932	T	C	C	C	C		non-synonymous	YPO3243	D109G	C
3647867	C	T	T	T	T		non-synonymous	YPO3273	A347V	T
3655609	T	C	C	C	C		non-synonymous	YPO3275	K553E	C
3717812	C	.	Y	.	.	yes	n/a
3739401	C	A	A	A	A		synonymous
3886839	T	C	C	C	C		synonymous
3982174	A	.	.	W	.	yes	n/a
4065708	G	R	.	.	.	yes	n/a
4102531	G	R	.	.	.	yes	n/a
4428477	C	T	.	T	.		non-synonymous	YPO3941	G637E
4499760	T	.	.	.	C	yes	non-coding
4531006	T	.	.	.	C	yes	synonymous
4542642	A	.	.	.	G	yes	non-coding
4579183	A	G	G	G	G		non-synonymous	YPO4060	S93G
4624135	C	G	G	G	G		non-synonymous	YPO4103	P391R	G
4631992	G	.	.	.	A	yes	synonymous
pCD1 SNPs
Coordinate on GenBank NC_003131	CO92 Reference	92A-4261_pCD1	90A-4021_pCD1	97A-7970_pCD1	La_Paz_pCD1	Private	Classification	ORF	Mutation	Corrected CO92 base	Validation result
15029	C	.	.	G	.	yes	non-synonymous	YPCD1.23	H117D
49176	A	.	R	.	.	yes	n/a
pMT1 SNPs
Coordinate on GenBank NC_003134	CO92 Reference	92A-4261_pMT1	90A-4021_pMT1	97A-7970_pMT1	La_Paz_pMT1	Private	Classification	ORF	Mutation	Corrected CO92 base	Validation result
62994	T	C	C	C	C		non-coding
pPCP1 SNPs
	no SNPs detected
